# Supplementary material for: The Demirjian versus the Willems method for dental age estimation in different populations: A meta-analysis of published studies
Source: PLoS One. 2017 Nov 8;12(11):e0186682. doi: 10.1371/journal.pone.0186682 (PMC5678786; doi:10.1371/journal.pone.0186682)
Supplement: S1 Dataset — (XLSX) [file pone.0186682.s004.xlsx]

## Sheet: Sheet1
Author	Year	Method	Age group		BOYS					GIRLS					BOYS		GIRLS
Mani SA, Naing L, John J, Samsudin AR.	2008	Dem 1973		N	CA	std	DA	std	N	CA	std	DA	std	Willem	DA	std	DA	std
Malaysia			7	18	7.11	0.15	7.91	0.87	23	7.02	0.13	7.46	0.57		7.69	0.58	7.22	0.62
			8	21	8.02	0.14	8.46	0.56	18	8.11	0.14	8.73	0.98		8.35	0.33	8.52	1.02
			9	25	9.02	0.13	9.5	1.27	24	9.06	0.14	10.36	1.31		9.3	0.28	9.6	1.12
			10	25	9.98	0.14	11.38	1.39	25	10.06	0.16	11.61	1.21		10.73	0.75	10.79	1.19
			11	25	11.07	0.17	12.67	1.03	25	10.89	0.13	12.02	0.98		11.94	0.87	11.1	1.15
			12	24	12.03	0.15	13.32	0.73	25	11.95	0.12	12.81	0.19		12.75	0.72	12.47	1.5
			13	25	12.12	0.13	13.75	0.55	25	13.04	0.12	13.6	0.34		13.39	0.27	13.54	0.93
			14	25	14.07	0.1	14.5	0.58	25	14.02	0.13	13.96	0.34		14.86	0.78	14.66	1.15
			15	26	15.1	0.12	14.77	0.42	24	15.03	0.1	14.03	0.32		15.44	0.34	14.92	1.06
			Total	214	11.26	2.55	12	2.54	214	11.14	2.54	11.75	0.32		11.81	0.55	11.55	2.74
Bagherpouret al al Iran	2010		6	8	6.52	0.24	7.55	0.4	9	6.49	0.29	6.73	0.49
			7	25	7.54	0.28	8.33	0.61	27	7.49	0.29	7.9	0.68
			8	29	8.5	0.27	8.93	0.84	37	8.45	0.26	8.95	0.7
			9	20	9.43	0.25	9.82	1.01	32	9.37	0.31	9.61	0.99
			10	23	10.52	0.25	10.64	0.95	25	10.42	0.28	10.53	0.82
			11	20	11.34	0.26	11.1	0.56	21	11.38	0.29	11.45	0.77
			12	16	12.47	0.25	12.61	1	19	12.45	0.28	12.39	0.72
			Total	141	9.53	1.77	9.88	1.65	170	9.47	1.73	9.72	1.73
Galic et al 2011 Bosenia-herzgovian	2011	willem	Total	498	10.16	1.74			591	10.03	1.73				10.58	1.86	10.28	1.98
Asab, Noor and Khamis 2011 Malaysia	2011	Demirjian 1973	6	9	6.45	0.26	7.18	0.51	10	6.5	0.35	7.01	0.77
			7	22	7.45	0.33	7.56	0.34	15	7.2	0.32	7.98	0.59
			8	25	8.44	0.32	8.65	1.05	27	8.52	0.3	9.28	1.88
			9	32	9.52	0.31	9.82	1.62	37	9.53	0.26	10.69	1.74
			10	29	10.56	0.26	12.13	1.19	51	10.53	0.27	11.91	1.51
			11	38	11.49	0.29	12.72	1.42	67	11.51	0.29	13.01	1.68
			12	37	12.51	0.29	14.71	1.44	98	12.55	0.31	14.52	1.34
			13	32	13.5	0.31	15.58	0.83	125	13.49	0.29	15.06	0.88
			14	51	14.44	0.26	15.8	0.46	106	14.52	0.28	15.46	0.78
			15	28	15.46	0.3	15.94	0.17	62	15.38	0.26	15.82	0.4
ElBakary, Hammad, Mohammmed Egypt	2010	willem only	Total	134	10.56	2.79			152	11.04	2.69				10.83	2.75	11.1	2.55
Nik-Hussein, Kee Gan Malaysia	2011	Demirjian 1973	5	27	5.2	0.3	6.6	0.8	23	5.2	0.2	6.9	0.6	willem	5.6	0.7	5.8	0.5
			6	48	6.1	0.3	7.3	0.6	46	6.1	0.3	7.1	0.3		6.7	0.8	6	0.5
			7	39	7.1	0.3	7.8	0.3	54	7.1	0.3	7.6	0.4		7.5	0.5	7.2	0.8
			8	68	8	0.3	8.6	0.8	58	8	0.3	8.4	0.7		8.5	0.8	8.2	0.7
			9	65	9	0.3	9.6	1.3	48	9	0.3	9.5	1.1		9.4	1.2	9	0.9
			10	52	10.1	0.2	10.7	1.6	70	10.1	0.2	10.4	1.2		10.4	1.5	10	1
			11	65	11.1	0.3	11.9	1.8	46	11.1	0.3	11.7	1.6		11.6	1.7	11.3	1.4
			12	44	12	0.3	12.5	1.6	35	12	0.3	13	1.5		12.1	1.4	12.5	1.4
			13	35	13	0.3	13.8	1.6	31	13	0.3	13.7	1.5		13.1	1.1	13.3	1.3
			14	31	14.2	0.2	14.4	2.3	39	14.2	0.2	14.5	1.3		13.7	2.3	14	1.5
			15	30	15	0.3	15.3	1	37	15	0.3	14.8	1.9		14.7	1.3	14.3	2
			Total	504	10.1	2.8	10.8	2.9	487	9.9	3	10.5	2.9		10.3	2.8	10.1	3
Flood et al 2013 Australia	2013	demirjian	5	1	5.1	0	5	0	1	5.5	0	6.3	0
			6	2	6.2	0.28	7.15	0.07	2	5.95	0.07	7.1	0.71
			7	24	7.16	0.25	7.85	0.43	19	7.12	0.23	8.02	0.58
			8	35	8.05	0.29	8.53	0.75	29	8.11	0.26	8.78	0.44
			9	45	9.1	0.28	9.85	1.08	30	9.06	0.28	9.57	1.02
			10	35	10.5	0.28	10.52	0.96	35	10.06	0.29	10.64	1.11
			11	31	11.11	0.29	11.63	0.97	30	11.12	0.31	12.22	1.37
			12	18	12.12	0.31	13.13	1.23	23	12.07	0.27	13.15	1.1
			13	13	13.02	0.36	13.38	1.49	17	13.04	0.24	13.92	0.84
			14	7	13.97	0.4	14.66	1.32	11	14.15	0.39	14.05	0.78
			Total	211	9.77	1.91	10.38	2.32	197	10.15	2.06	10.9	2.27
Kirzioglu & Ceyhan 2012 Turkey	2012		7	30	7.08	0.25	7.76	0.5	31	6.99	0.27	7.33	0.5
			8	31	8.05	0.28	8.46	0.68	32	8.01	0.29	8.48	0.86
			9	30	9.05	0.29	9.42	0.98	35	9.06	0.29	10.01	1.27
			10	31	10.02	0.28	10.65	0.99	30	10.05	0.24	10.9	0.99
			11	33	11.11	0.27	11.67	0.98	30	11.05	0.24	12.22	0.76
			12	33	12.01	0.24	12.55	0.83	30	11.97	0.28	12.72	0.94
			13	24	12.95	0.29	13.41	1.03	25	13.03	0.22	13.77	0.84
			Total
Erdem et al 2013 Turkey	2013		5	19	5.19	0.82	6.27	0.7	11	5.4	0.77	6.09	0.94
			6	17	5.98	0.48	7	0.61	16	5.95	0.48	6.44	0.63
			7	35	6.93	0.61	7.51	0.66	14	6.74	0.4	7	0.56
			8	49	7.99	0.59	8.27	1.02	53	7.83	0.54	7.75	0.92
			9	73	8.83	0.43	8.73	0.77	71	8.87	0.58	8.7	1.14
			10	75	9.83	0.53	9.63	1.12	63	9.75	0.42	9.41	1.29
			11	73	10.67	0.39	10.18	1.05	56	10.66	0.39	10.04	1.43
			12	53	11.65	0.42	10.81	1.23	42	11.68	0.43	11.36	1.48
			13	17	12.51	0.41	11.67	1.29	19	12.6	0.28	11.94	1.68
Feijoo et al 2012 Spain	2012		3	13	3.51	0.24	4.08	0.96	7	3.58	0.34	3.39	0.43
			4	14	4.44	0.28	5.48	0.67	17	4.47	0.28	5.08	0.67
			5	23	5.41	0.27	6.53	0.67	28	5.5	0.31	6.54	0.75
			6	53	6.48	0.29	7.46	0.5	57	6.52	0.26	7.47	0.68
			7	59	7.42	0.28	7.98	0.44	65	7.43	0.32	7.88	0.46
			8	72	8.46	0.27	9.01	1.03	75	8.47	0.32	8.84	1.04
			9	73	9.44	0.28	9.83	1.34	90	9.47	0.3	10.4	1.58
			10	68	10.45	0.29	11.77	1.81	66	10.43	0.28	11.63	1.55
			11	39	11.43	0.32	12.84	1.89	47	11.41	0.29	12.84	1.84
			12	18	12.51	0.31	13.57	2.24	31	12.42	0.26	13.35	2.26
			13	6	13.49	0.16	13.98	2.43	19	13.42	0.28	14.1	2.1
			14	1	14.17		14.7		4	14.25	0.24	14.75	0.75
			15	1	15.25		9.1		2	15.54	0.29	13.85	0.35
Hegde et al, India	2016	willem	5	23	5.56	0.29			24	5.46	0.33			willem	5.74	0.73	5.47	0.86
			6	40	6.52	0.31			39	6.57	0.32				6.62	0.78	6.81	0.7
			7	58	7.48	0.29			46	7.52	0.26				7.62	0.69	7.39	0.78
			8	58	8.47	0.29			50	8.51	0.31				8.69	0.88	8.46	0.73
			9	78	9.46	0.28			55	9.48	0.3				9.56	0.82	9.52	0.78
			10	100	10.45	0.28			55	10.55	0.32				10.65	0.75	10.53	0.81
			11	82	11.51	0.3			40	11.44	0.32				11.53	0.7	11.73	0.89
			12	91	12.44	0.3			55	12.49	0.32				12.34	0.76	12.53	0.83
			13	82	13.41	0.31			57	13.46	0.3				13.42	0.68	13.21	0.71
			14	58	14.47	0.31			59	14.48	0.28				14.54	0.76	15.09	0.93
			15	29	15.24	0.25			21	15.48	0.27				15.59	2.6		0.37
			Total	699	10.81	2.6			501	10.68	2.87				10.81	2.83	10.76	3.04
Zhai et al China	2016	demirjian 73	11	59	11.5	0.31	12.03	0.7	72	11.48	0.31	12.04	0.6	willem	11.77	0.96	11.31	0.86
			12	59	12.48	0.28	12.8	0.7	80	12.41	0.3	12.63	0.75		12.81	0.95	12.03	0.92
			13	76	13.4	0.28	13.28	0.93	81	13.42	0.28	14.18	0.91		13.37	1.05	12.53	0.8
			14	49	14.37	0.31	14.11	0.89	73	14.37	0.29	14.26	1.09		14.02	1.21	13.45	1.16
			15	58	15.46	0.32	14.76	0.79	71	15.29	0.3	15.04	1.02		14.78	1.15	15.05	1.18
			16	35	16.41	0.31	14.93	0.88	73	16.27	0.28	15.33	0.84		14.78	1.09	15.35	0.89
			17	38	17.31	0.32	15.36	0.61	74	17.28	0.31	15.76	0.56		15.16	0.92	15.64	0.47
			18	18	18.26	0.34	15.59	0.42	88	18.33	0.31	15.81	0.52		15.54	0.76	15.67	0.46
			Total	392	14.27	2.03	13.8	1.39	612	14.9	2.28	14.27	1.6		13.73	1.56	13.89	1.87
Cavric et al 2016 Botswana	2016	demirjian 73	6	22	6.45	0.22	7.7	0.39	21	6.56	0.26	7.55	0.96
			7	23	7.55	0.25	8.82	0.91	20	7.46	0.25	8.21	0.62
			8	26	8.57	0.25	9.62	1.03	22	8.4	0.24	9.1	0.69
			9	21	9.41	0.29	10.66	1.05	29	9.5	0.28	10.64	1.02
			10	27	10.51	0.34	12	1.19	32	10.56	0.24	11.56	1.03
			11	50	11.59	0.27	13.13	1.36	48	11.5	0.27	12.61	1.12
			12	52	12.48	0.26	14.01	1.3	61	12.46	0.29	13.19	1.14
			13	38	13.47	0.34	14.5	1.14	46	13.46	0.27	14.04	0.54
			14	34	14.39	0.26	15.12	0.77	28	14.42	0.28	14.4	0.49
			15	5	15.49	0.31	15.6	0	7	15.54	0.37	14.6	0
			16	1	16.2		15.6	0	3	16.56	0.22	14.6	0
			Total	299	11.18	2.4	12.43	2.61	299	11.28	2.43	12.01	2.34
Mohammed et al India	2015	demirjian 73	Total	330	12.53	2.4	12.29	2.92	330	12.38	2.27	12.81	2.65	willem	11.84	2.73	12.27	2.73
Patel et al india	2016	demirjian	6	9	6.39	0.37	7.31	0.28	7	6.43	0.35	7.54	0.22	willem	6.81	0.23	6.26	0.41
			7	9	7.52	0.26	10.89	0.34	8	7.65	0.15	8.11	0.52		9.56	0.57	7.77	0.56
			8	8	8.39	0.21	10.02	0.89	6	8.39	0.35	9.1	0.92		9.53	0.58	8.6	0.65
			9	8	9.44	0.22	10.25	0.82	9	9.47	0.27	9.92	0.98		9.7	0.73	9.67	0.64
			10	8	10.5	0.3	10.92	0.86	8	10.55	0.21	10.9	0.24		10.5	0.91	10.24	0.54
			11	11	11.45	0.3	11.25	0.9	11	11.32	0.25	11.99	0.48		10.98	0.77	11.56	0.68
			12	12	12.38	0.26	12.31	1.02	11	12.41	0.23	13.33	1.31		11.88	0.9	12.77	1.26
			13	11	13.48	0.3	13.4	1.35	6	13.27	0.22	13.87	0.8		12.71	1.05	13.12	1.02
			14	6	14.41	0.1	14.4	1.57	7	14.5	0.2	15.06	1.25		13.56	0.89	14.79	1.56
			15	8	15.39	0.31	15.94	0.12	9	15.49	0.29	15.22	0.74		15.61	0.78	14.91	1.03
			16						8	16.37	0.4	15.9	0.18				16	0.01
Carneiro et al Portugal	2015	Demirjian	6	20	6.57	0.26	7.18	0.54	20	6.64	0.24	6.55	0.76
			7	15	7.54	0.25	8.16	1.33	44	7.55	0.29	7.36	1.27
			8	39	8.54	0.31	9.87	1.35	32	8.51	0.26	8	1.24
			9	40	9.62	0.28	11.3	1.44	31	9.5	0.28	9.29	1.13
			10	32	10.32	0.24	12.15	1.54	32	10.48	0.3	10.53	1.6
			11	17	11.55	0.27	13.76	2.04	22	11.42	0.31	11.41	1.57
			12	21	12.53	0.24	14.93	1.96	26	12.51	0.3	13.31	1.91
			13	29	13.38	0.26	14.48	0.83	30	13.57	0.28	13.63	1.03
			14	25	14.52	0.27	15.59	1	25	14.44	0.28	14.53	1.13
			15	15	15.53	0.27	15.99	0.18	16	15.52	0.39	15.58	0.52
Urzel & Bruzek France	2013	Demirjian	4	5	4.68	0.29	4.72	0.88	6	4.65	0.17	4.68	0.71	willem	4.7	0.48	4.61	0.48
			5	11	5.6	0.33	6.46	0.72	11	5.62	0.32	6.21	1		5.94	0.84	5.89	0.85
			6	21	6.41	0.29	7.36	0.45	18	6.48	0.3	7	0.42		7.01	0.66	6.66	0.48
			7	21	7.68	0.24	8.3	0.52	23	7.46	0.27	7.78	0.58		8.25	0.51	7.62	0.75
			8	37	8.53	0.29	8.82	0.7	35	8.56	0.29	8.81	0.9		8.77	0.63	8.67	0.81
			9	35	9.5	0.32	9.9	0.92	49	9.48	0.3	9.74	0.97		9.68	0.85	9.37	0.8
			10	45	10.45	0.31	11.28	1.08	33	10.51	0.28	11.17	1.12		10.91	0.98	10.72	0.91
			11	49	11.45	0.28	12.19	0.81	53	11.47	0.28	12.34	1.1		11.82	0.8	11.64	0.96
			12	37	12.44	0.31	13.03	0.8	55	12.46	0.28	13.19	1.11		12.6	0.81	12.47	0.93
			13	37	13.47	0.32	13.85	0.99	33	13.45	0.3	14.21	1.08		13.33	1.09	13.22	1.14
			14	22	14.54	0.28	14.88	1	37	14.43	0.3	14.57	0.86		14.59	1.2	13.78	1.28
			15	37	15.47	0.29	14.96	0.83	33	15.47	0.29	15.15	0.36		14.53	1.04	14.58	1.09
			Total	357	10.95	2.84	11.42	2.75	386	11.07	2.9	11.51	2.9		11.1	2.68	10.97	2.7
Javadinejad, Sekhavati &Ghafari Iran	2015	Demirjian	Total	264	8.95	1.96	9.86	2.21	273	8.9	2.12	9.75	2.37	willem	9.38	1.88	9.21	2.19
Ye et al 2014	2014	Demirjian	7	19	7.64	0.37	8.13	0.69	11	7.5	0.21	7.68	0.3	willem	7.83	0.77	7.22	0.53
			8	19	8.43	0.35	9.06	1.46	18	8.45	0.3	8.29	0.92		8.65	1.25	7.9	1.01
			9	32	9.45	0.32	10.02	1.62	25	9.47	0.37	10.03	1.39		9.55	1.22	9.42	1.18
			10	44	10.54	0.29	12.04	1.74	44	10.61	0.26	12.16	1.48		10.9	1.03	10.89	0.98
			11	62	11.55	0.28	13.75	1.37	94	11.64	0.26	13.29	1.09		11.94	0.93	11.71	0.98
			12	94	12.5	0.28	14.72	1.16	146	12.49	0.28	14.08	1.17		12.73	1.22	12.6	1.18
			13	85	13.45	0.29	15.32	1	105	13.51	0.3	14.8	1.08		13.77	1.57	13.5	1.45
			14	55	14.42	0.27	15.89	0.35	88	14.49	0.29	15.38	0.18		15.26	1.19	14.37	1.35
			Total	410	11.94	1.9	13.62	2.59	531	12.34	1.69	13.62	2.14		12.31	2.35	12.35	2.07
																				boys		girls
Amberkova et al, Macedonia	2014	demirjian	6	39	6.56	0.26	7.75	0.55	35	6.54	0.25	7.51	0.54	willem	7.32	0.76	6.89	0.64	modified dem 1986	7.55	0.64	7.18	0.67
			7	59	7.55	0.29	8.51	0.76	78	7.61	0.27	8.61	0.81		8.26	0.69	8	0.7		8.4	0.78	8.5	0.85
			8	59	9.5	0.29	9.26	0.97	112	8.5	0.3	9.4	1.02		8.94	0.85	8.73	0.84		9.17	1.02	9.27	0.99
			9	82	9.44	0.27	10.14	0.92	78	9.48	0.3	10.58	1.03		9.7	0.71	9.64	0.88		10.08	0.94	10.4	0.98
			10	66	10.47	0.29	11.65	1.15	53	10.58	0.28	11.75	1.03		11.1	1.08	10.71	0.99		11.57	1.09	11.53	1
			11	68	11.43	0.3	12.44	1.33	59	11.48	0.29	13.17	1.02		11.85	1.2	12.26	1.11		12.29	1.17	13.1	1.14
			12	36	12.47	0.28	13.89	1.43	38	12.33	0.25	13.67	0.9		13.1	1.12	12.76	1.01		13.53	1.09	13.6	1.04
			13	32	13.44	0.31	15.25	0.92	32	11.39	0.31	14.4	0.38		14.09	0.71	13.63	0.4		14.53	0.71	14.54	0.5
Mohammed et al India	2014	willem	Total	166	11.99	2.71			166	11.84	2.55			willem	11.3	2.9	11.76	2.9
Kumaresan et al Malaysia	2016	demirjian	Total	179	11.93	2.76	12.91	3.16		12.65	2.63	13.62	2.86	willem	12.48	3.12	13.17	2.98
Djukic et al Serbia	2013	dermirjian	4	4	4.73	0.14	5.13	0.82	4	4.5	0.3	4.9	1.37	willem	4.62	0.48	4.87	0.93
			5	9	5.61	0.28	6.67	0.8	9	5.51	0.31	6.96	0.72		5.92	0.89	6.22	0.8
			6	17	6.48	0.25	7.69	0.46	18	6.44	0.3	7.56	0.31		7.37	0.72	7.15	0.55
			7	32	7.44	0.27	8.22	0.43	36	7.56	0.27	8.24	0.61		8.17	0.58	7.96	0.71
			8	42	8.48	0.25	9.75	0.69	51	8.51	0.28	8.95	0.98		8.68	0.63	8.77	0.87
			9	39	9.38	0.26	9.74	0.92	43	9.45	0.3	9.53	1.24		9.41	0.82	9.4	1.08
			10	38	10.45	0.26	10.65	1.58	35	10.45	0.29	10.51	1.62		10.63	1.33	10.49	1.4
			11	27	11.5	0.27	11.81	1.47	34	11.48	0.28	12.33	1.21		11.61	1.19	11.95	1.06
			12	37	12.49	0.3	13.22	1.48	44	12.51	0.3	13.02	1.25		12.78	1.17	12.66	0.98
			13	31	13.51	0.28	13.97	1.38	38	13.41	0.25	13.81	1.31		13.3	1.14	13.36	1.26
			14	26	14.38	0.32	14.9	1.05	32	14.38	0.27	14.54	1.33		14.29	1.26	14.09	1.51
			15	20	15.41	0.27	15.6	0.91	20	15.3	0.25	14.95	1.01		14.81	1.12	14.53	1.2
			Total	322	10.59	2.79	11.04	2.92	364	10.66	2.74	11.07	2.79		10.75	2.72	10.77	2.7
Ifesanya et al Nigeria	2012	dermirjian	7	3	4.47	0.3	8.23	0.5	9	7.44	0.4	7.91	0.3
			8	4	8.18	0.7	8.68	0.5	5	8.11	0.5	8.33	0.6
			9	7	9.38	0.4	9.79	1.7	3	9.2	0.1	9.23	0.6
			10	6	10.28	0.3	10.9	1.5	5	10.38	0.5	10.44	1.3
			11	7	11.22	0.5	11.88	0.7	2	11.5	0.2	11.6	1
			12	3	12.22	0.5	11.43	1.5	7	12.28	0.6	12.2	1.2
			13	4	13.31	0.4	14.1	1.8	5	13.2	0.3	13.31	1.8
			14	3	14.51	0.2	16.3	0.8	6	14.21	0.4	14.71	1.1
Uys Fabrice-Rotelli, Benitz South Africa	2014	Demirjian	6	6	6.38	0.35	7.73	0.44	12	6.65	0.15	7.53	0.88
			7	18	7.46	0.31	8.41	0.85	27	7.43	0.26	8.09	0.63
			8	34	8.41	0.3	8.97	1.26	41	8.44	0.31	8.94	0.82
			9	31	9.5	0.28	9.79	1.02	32	9.47	0.3	10.23	1.19
			10	34	10.53	0.31	11.11	1.58	49	10.34	0.28	10.96	1.17
			11	34	11.56	0.31	12.67	1.53	46	11.44	0.27	12.18	1.18
			12	37	12.49	0.28	13.5	1.35	35	12.44	0.27	13.33	0.99
			13	36	13.42	0.3	14.34	1.51	37	13.42	0.29	14.19	0.88
			14	25	14.32	0.25	15.02	1.22	23	14.33	0.28	14.38	1.09
			15	19	15.43	0.32	15.74	0.74	16	15.15	0.29	15.68	0.71
			16	6	16.32	0.22	16	0	7	16.34	0.31	15.6	0.68
Khoja Fida and Shaikh2015 Pakistan	2015		8	15	8.36	0.37	9.22	0.45	19	8.4	0.28	9.13	1.01	willem	8.86	1.38	8.97	0.91
			9	18	9.47	0.27	10.12	1.73	16	9.47	0.24	10.12	1.73		9.89	1.38	10.38	2.02
			10	16	10.44	0.24	11.07	1	25	10.44	0.38	11.07	1		10.63	1.13	10.79	1.11
			11	40	11.49	0.25	11.9	1	28	11.43	0.25	12.12	1.07		12.18	0.94	11.74	2.21
			12	24	12.39	0.28	12.52	1.18	35	12.37	0.3	12.65	1.2		12.17	1.1	12.75	1.14
			13	23	13.35	0.28	13.67	1.58	29	13.45	0.28	14.45	1.51		13.78	1.49	14.4	1.36
			14	15	14.41	0.35	14.58	1.63	22	14.27	0.25	15.2	1.24		14.67	1.45	15.03	1.34
			15	11	15.19	0.28	15.32	0.79	32	15.36	0.31	14.99	1.23		15.26	0.88	14.98	1.1
			16	14	16.57	0.44	16	0	21	16.15	0.24	15.21	1.02		16.03	0	15.14	1.05
				176					227
Koshy & Tandon India	1998		5	7	5.8	0.24	8.24	0.27	6	5.84	0.26	7.22	0.73
			6	10	6.54	0.35	8.94	0.74	10	6.48	0.35	8.28	0.77
			7	13	7.59	0.34	10.2	2.28	13	7.49	1.43	9.14	0.84
			8	9	8.67	0.64	10.16	1.68	8	8.56	0.2	10.08	1.21
			9	10	9.56	0.28	11.55	1.62	12	9.63	0.29	12.94	2.66
			10	9	10.39	0.25	12.73	1.02	6	10.65	0.28	12.39	2.78
			11	12	11.51	0.31	15.34	0.43	10	11.43	0.31	14.48	1.97
			12	8	12.62	0.27	16.84	2.23	10	12.51	0.29	17.58	1.13
			13	12	13.46	0.25	18.3	1.31	12	13.51	0.32	17.63	1.29
			14	3	14.63	0.24	18.76	0.76	4	14.7	0.21	18.84	0.42
Leurs et al Holland	2005		4	30	4	0.24	4.43	0.69	23	4.16	0.25	4.29	0.62
			5	38	5	0.3	5.9	0.77	33	5.02	0.27	5.78	0.71
			6	26	5.97	0.27	7.25	0.62	23	6.03	0.31	6.8	0.45
			7	20	6.98	0.3	7.6	0.57	25	7.07	0.26	7.65	0.55
			8	18	7.99	0.21	8.46	0.83	22	8.03	0.3	8.54	0.88
			9	13	9.07	0.3	9.52	1.06	12	9.03	0.22	9.44	1.2
			10	11	9.98	0.26	10.35	1.43	14	9.97	0.23	10.54	1.2
			11	18	10.88	0.31	11.17	1.36	11	10.83	0.29	12.06	1.48
			12	13	11.87	0.3	12.18	1.19	12	11.97	0.3	12.66	1.74
			13	7	13.08	0.29	13.19	1.01	12	12.87	0.29	13.79	0.64
			14	14	13.81	0.4	13.53	2.11	11	13.93	0.45	13.98	0.95
			15	14	15.38	0.1	14.7	0
