# Supplementary material for: The Demirjian versus the Willems method for dental age estimation in different populations: A meta-analysis of published studies
Source: PLoS One. 2017 Nov 8;12(11):e0186682. doi: 10.1371/journal.pone.0186682 (PMC5678786; doi:10.1371/journal.pone.0186682)
Supplement: S2 Dataset — (XLSX) [file pone.0186682.s005.xlsx]

## Sheet: Sheet1
						Demirjian 1973												Willems 2001
						Males						Females						Males					Females
Athor				Country	Year	N	Chrono age	std	Dental age	std		N	Chrono age	std	Dental age	std		N	Chrono age	std	Dental age	std	N	Chrono age	std	Dental age	std
Mani SA, Naing L, John J, Samsudin AR.				Malaysia	2008	214	11.26	2.55	12	2.54		214	11.14	2.54	11.75	0.32		214	11.26	2.55	11.81	0.55	214	11.14	2.54	11.55	2.74
Bagherpouret al al				Iran	2010	141	9.53	1.77	9.88	1.65		170	9.47	1.73	9.72	1.73
Galic et al				Bosenia-herzgovian	2011													498	10.16	1.74	10.58	1.86	591	10.03	1.73	10.28	1.98
ElBakary, Hammad, Mohammmed				Egypt	2010													134	10.56	2.79	10.83	2.75	152	11.04	2.69	11.1	2.55
Asab, Noor and Khamis				Malaysia	2011	303	10.98	0.293	12.01	0.9		598	10.97	0.29	12.07	1.16
Nik-Hussein, Kee Gan				Malaysia	2011	504	10.1	2.8	10.8	2.9		487	9.9	3	10.5	2.9		504	10.1	2.8	10.3	2.8	487	9.9	3	10.1	3
Flood et al				Australia	2013	211	9.77	1.91	10.38	2.32		197	10.15	2.06	10.9	2.27
Kirzioglu & Ceyhan				Turkey	2012	212	10.0386	0.271429	10.56	0.855714		213	10.0229	0.261429	10.7757	0.88
Erdem et al				Turkey	2013	411	8.84222	0.52	8.89667	0.938889		345	8.83111	0.476667	8.74778	1.11889
Feijoo et al				Spain	2012	440	9.42	0.271818	9.71769	1.27091		508	9.45462	0.29	10.0092	1.11231
Hegde et al,				India	2016													699	10.81	2.6	10.81	2.83	501	10.68	2.87	10.76	3.04
Zhai et al				China	2016	392	14.27	2.03	13.8	1.39		612	14.9	2.28	14.27	1.6		392	14.27	2.03	13.73	1.56	612	14.9	2.28	13.89	1.87
Cavric et al				Botwana	2016	299	11.18	2.4	12.43	2.61		299	11.28	2.43	12.01	2.34
Mohammed et al				India	2015	330	12.53	2.4	12.29	2.92		330	12.38	2.27	12.81	2.65		330	12.53	2.4	11.84	2.73	330	12.38	2.27	12.27	2.73
Patel et al				India	2016	90	10.935	0.263	11.669	0.815		90	11.4409	0.265455	11.9036	0.694545		90	10.935	0.263	11.084	0.741	90	11.4409	0.265455	11.4264	0.76
Caneiro et al				Portugal	2015	253	11.01	0.265	12.341	1.221		278	11.014	0.293	11.019	1.216
Urzel & Bruzek				France	2013	357	10.95	2.84	11.42	2.75		386	11.07	2.9	11.51	2.9		357	10.95	2.84	11.1	2.68	386	11.07	2.9	10.97	2.7
Javadinejad, Sekhavati &Ghafari				Iran	2015	264	8.95	1.96	9.86	2.21		273	8.9	2.12	9.75	2.37		264	8.95	1.96	9.38	1.88	273	8.9	2.12	9.21	2.19
Ye et al				China	2014	410	11.94	1.9	13.62	2.59		531	12.34	1.69	13.62	2.14		410	11.94	1.9	12.31	2.35	531	12.34	1.69	12.35	2.07
Amberkova et al,				Macedonia	2014	441	10.1075	0.28625	11.1112	1.00375		485	9.73875	0.28125	11.1363	0.84125		441	10.1075	0.28625	10.545	0.89	485	9.73875	0.28125	10.3275	0.82125
Mohammed et al				India	2014													166	11.99	2.71	11.3	2.9	166	11.84	2.55	11.76	2.9
Kumaresan et al				Malaysia	2016	179	11.93	2.76	12.91	3.16		247	12.65	2.63	13.62	2.86		179	11.93	2.76	12.48	3.12	247	12.65	2.63	13.17	2.98
Djukic et al				Serbia	2013	322	10.59	2.79	11.04	2.92		364	10.66	2.74	11.07	2.79		322	10.59	2.79	10.75	2.72	364	10.66	2.74	10.77	2.7
Ifesanya et al				Nigerai	2012	37	10.8213	0.4125	11.4138	1.125		42	10.79	0.375	10.9663	0.9875
Uys Fabrice-Rotelli, Benitz				South Africa	2014	280	11.4382	0.293636	12.1164	1.04545		325	11.4045	0.273636	11.9191	0.929091
Khoja Fida and Shaikh				Pakistan	2015	176	12.4078	0.306667	12.7111	1.04		227	12.3711	0.281111	12.7711	1.22333		176	12.4078	0.306667	12.6078	1.08333	227	12.3711	0.281111	12.6867	1.36
Koshy & Tandon India				India	1998	93	10.077	0.317	13.106	1.234		91	10.08	0.394	12.858	1.38
Leurs et al				Holland	2005	222	9.50083	0.273333	9.85667	0.97		198	8.99182	0.288182	9.59364	0.947273
